# Supplementary material for: Effects of fire and fire intensity on the germination and establishment of Acacia karroo, Acacia nilotica, Acacia luederitzii and Dichrostachys cinerea in the field
Source: BMC Ecol. 2004 Apr 7;4:3. doi: 10.1186/1472-6785-4-3 (PMC406512; doi:10.1186/1472-6785-4-3)
Supplement: Additional File 1 — The parameters of the logit model and odds, estimated odds of germination and the ratio of germination to non-germination for the factors included in the model for germination of certain Acacia seeds in HiP. Gives parameters of the logit model and estimated odds of germination for the various levels of the factors used. [file 1472-6785-4-3-S1.xls]

## Sheet: Sheet1
	Level of	Parameters of	Parameters	Estimated
Factor	Factor	logit model	of the odds	odds
Intercept		-3.668	0.026
Location	Le Dube	-0.607	0.545	0.014
Location	Nombali	0.241	1.273	0.032
Location	Seme	0.366	1.441	0.037
Species	A.k	0.455	1.576	0.04
Species	A.l	0.446	1.562	0.04
Species	A.n	-0.901	0.406	0.01
Burn status	burnt	-0.194	0.824	0.021
Burn status	unburnt	0.194	1.214	0.031
Grass length	tall	0.026	1.026	0.026
Grass length	short	-0.026	0.974	0.025
Site burn status	burnt	-0.017	0.983	0.025
Site burn status	unburnt	0.017	1.017	0.026
Location*species	Le Dube*A.k	-0.196	0.822	0.021
Location*species	Le Dube*A.l	0.066	1.068	0.027
Location*species	Le Dube*A.n	0.13	1.139	0.029
Location*species	Nombali*A.k	0.333	1.396	0.036
Location*species	Nombali*A.l	-0.038	0.963	0.025
Location*species	Nombali*A.n	-0.296	0.744	0.019
Location*species	Seme*A.k	-0.138	0.871	0.022
Location*species	Seme*A.l	-0.028	0.972	0.025
Location*species	Seme*A.n	0.166	1.181	0.03
Species*burn status	A.k*burnt	0.134	1.143	0.029
Species*burn status	A.k*unburnt	-0.134	0.875	0.022
Species*burn status	A.l*burnt	-0.062	0.94	0.024
Species*burn status	A.l*unburnt	0.062	1.064	0.027
Species*burn status	A.n*burnt	-0.072	0.93	0.024
Species*burn status	A.n*unburnt	0.072	1.075	0.027
Species*grass length	A.k*tall	-0.084	0.92	0.023
Species*grass length	A.k*short	0.008	1.008	0.026
Species*grass length	A.l*tall	0.123	1.131	0.029
Species*grass length	A.l*short	-0.123	0.884	0.023
Species*grass length	A.n*tall	-0.04	0.961	0.025
Species*grass length	A.n*short	0.04	1.041	0.027
Species*site burn status	A.k*burnt	-0.017	0.983	0.025
Species*site burn status	A.k*unburnt	0.017	1.017	0.026
Species*site burn status	A.l*burnt	0.355	1.426	0.036
Species*site burn status	A.l*unburnt	-0.355	0.701	0.018
Species*site burn status	A.n*burnt	-0.338	0.713	0.018
Species*site burn status	A.n*unburnt	0.338	1.402	0.036
Location*burn status	Le Dube*burnt	-0.339	0.713	0.018
Location*burn status	Le Dube*unburnt	0.339	1.404	0.036
Location*burn status	Nombali*burnt	0.229	1.258	0.032
Location*burn status	Nombali*unburnt	-0.229	0.795	0.02
Location*burn status	Seme*burnt	0.109	1.116	0.028
Location*burn status	Seme*unburnt	-0.109	0.897	0.023
Location*grass length	Le Dube*tall	-0.216	0.806	0.021
Location*grass length	Le Dube*short	0.216	1.241	0.032
Location*grass length	Nombali*tall	-0.206	0.813	0.021
Location*grass length	Nombali*short	0.206	1.229	0.031
Location*grass length	Seme*tall	0.423	1.526	0.039
Location*grass length	Seme*short	-0.423	0.655	0.017
Location*site burn status	Le Dube*burnt	-0.078	0.925	0.024
Location*site burn status	Le Dube*unburnt	0.078	1.081	0.028
Location*site burn status	Nombali*burnt	0.033	1.034	0.026
Location*site burn status	Nombali*unburnt	-0.033	0.968	0.025
Location*site burn status	Seme*burnt	0.045	1.046	0.027
Location*site burn status	Seme*unburnt	-0.045	0.956	0.024
Burn status*grass length	burnt*tall	-0.057	0.945	0.024
Burn status*grass length	burnt*short	0.057	1.059	0.027
Burn status*grass length	unburnt*tall	0.057	1.059	0.027
Burn status*grass length	unburnt*short	-0.057	0.945	0.024
Burn status*site burn status	burnt*burnt	0.28	1.324	0.034
Burn status*site burn status	burnt*unburnt	-0.28	0.756	0.019
Burn status*site burn status	unburnt*burnt	-0.28	0.756	0.019
Burn status*site burn status	unburnt*unburnt	0.28	1.324	0.034
Grass length*site burn status	tall*burnt	-0.354	0.702	0.018
Grass length*site burn status	tall*unburnt	0.354	1.425	0.036
Grass length*site burn status	short*burnt	0.354	1.425	0.036
Grass length*site burn status	short*unburnt	-0.354	0.702	0.018
