# Supplementary material for: Effects of fire and fire intensity on the germination and establishment of Acacia karroo, Acacia nilotica, Acacia luederitzii and Dichrostachys cinerea in the field
Source: BMC Ecol. 2004 Apr 7;4:3. doi: 10.1186/1472-6785-4-3 (PMC406512; doi:10.1186/1472-6785-4-3)
Supplement: Additional File 2 — The parameters of the logit model and odds, estimated odds of establishment and the ratio of establishment to non-establishment for the factors included in the model for establishment of certain Acacia species in HiP. Gives parameters of the logit model and estimated odds of establishment for the various levels of the factors used. [file 1472-6785-4-3-S2.xls]

## Sheet: Sheet1
	Level of	Parameters of	Parameters	Estimated
Factor	Factor	logit model	of the odds	odds
Intercept		-8.015	0
Location	Le Dube	-5.834	0.003	0
Location	Nombali	3.159	23.557	0.0078
Location	Seme	2.841	17.129	0.0057
Species	A.k	1.732	5.651	0.0019
Species	A.l	-0.68	0.506	0.0002
Species	A.n	-1.051	0.349	0.0001
Burn status	burnt	-3.161	0.042	0
Burn status	unburnt	3.327	27.868	0.0092
Grass length	tall	0.016	1.016	0.0003
Grass length	short	-0.164	0.849	0.0003
Site burn status	burnt	-0.067	0.935	0.0003
Site burn status	unburnt	-0.067	0.935	0.0003
Location*species	Le Dube*A.k	-0.748	0.474	0.0002
Location*species	Le Dube*A.l	0.26	1.296	0.0004
Location*species	Le Dube*A.n	-0.488	0.614	0.0002
Location*species	Nombali*A.k	0.029	1.03	0.0003
Location*species	Nombali*A.l	-0.231	0.794	0.0003
Location*species	Nombali*A.n	-0.062	0.94	0.0003
Location*species	Seme*A.k	-0.455	0.634	0.0002
Location*species	Seme*A.l	-0.029	0.971	0.0003
Location*species	Seme*A.n	-0.426	0.653	0.0002
Species*burn status	A.k*burnt	0.188	1.207	0.0004
Species*burn status	A.k*unburnt	-0.188	0.829	0.0003
Species*burn status	A.l*burnt	0.231	1.259	0.0004
Species*burn status	A.l*unburnt	-0.231	0.794	0.0003
Species*burn status	A.n*burnt	-0.418	0.658	0.0002
Species*burn status	A.n*unburnt	0.418	1.52	0.0005
Species*grass length	A.k*tall	0.019	1.019	0.0003
Species*grass length	A.k*short	-0.019	0.981	0.0003
Species*grass length	A.l*tall	0.128	1.136	0.0004
Species*grass length	A.l*short	-0.128	0.88	0.0003
Species*grass length	A.n*tall	-0.147	0.863	0.0003
Species*grass length	A.n*short	0.147	1.158	0.0004
Species*site burn status	A.k*burnt	0.115	1.122	0.0004
Species*site burn status	A.k*unburnt	-0.115	0.891	0.0003
Species*site burn status	A.l*burnt	-0.221	0.802	0.0003
Species*site burn status	A.l*unburnt	0.221	1.247	0.0004
Species*site burn status	A.n*burnt	0.106	1.111	0.0004
Species*site burn status	A.n*unburnt	-0.106	0.9	0.0003
Location*burn status	Le Dube*burnt	-6.184	0.002	0
Location*burn status	Le Dube*unburnt	6.184	484.705	0.1602
Location*burn status	Nombali*burnt	3.372	29.133	0.0096
Location*burn status	Nombali*unburnt	-3.372	0.034	0
Location*burn status	Seme*burnt	3.145	23.22	0.0077
Location*burn status	Seme*unburnt	-3.145	0.043	0
Location*grass length	Le Dube*tall	-0.423	0.655	0.0002
Location*grass length	Le Dube*short	0.423	1.527	0.0005
Location*grass length	Nombali*tall	-0.535	0.586	0.0002
Location*grass length	Nombali*short	0.535	1.707	0.0006
Location*grass length	Seme*tall	0.112	1.118	0.0004
Location*grass length	Seme*short	-0.112	0.894	0.0003
Location*site burn status	Le Dube*burnt	0.483	1.622	0.0005
Location*site burn status	Le Dube*unburnt	-0.483	0.617	0.0002
Location*site burn status	Nombali*burnt	-0.009	0.991	0.0003
Location*site burn status	Nombali*unburnt	0.009	1.009	0.0003
Location*site burn status	Seme*burnt	-0.475	0.622	0.0002
Location*site burn status	Seme*unburnt	0.475	1.608	0.0005
Burn status*grass length	burnt*tall	0.089	1.093	0.0004
Burn status*grass length	burnt*short	-0.089	0.915	0.0003
Burn status*grass length	unburnt*tall	-0.089	0.915	0.0003
Burn status*grass length	unburnt*short	0.089	1.093	0.0004
Burn status*site burn status	burnt*burnt	0.5	1.649	0.0005
Burn status*site burn status	burnt*unburnt	-0.5	0.606	0.0002
Burn status*site burn status	unburnt*burnt	-0.5	0.606	0.0002
Burn status*site burn status	unburnt*unburnt	0.5	1.649	0.0005
Grass length*site burn status	tall*burnt	-0.542	0.582	0.0002
Grass length*site burn status	tall*unburnt	0.542	1.719	0.0006
Grass length*site burn status	short*burnt	0.542	1.719	0.0006
Grass length*site burn status	short*unburnt	-0.542	0.582	0.0002
